# Supplementary material for: Simultaneous Determination of Nine Phthalates in Vegetable Oil by Atmospheric Pressure Gas Chromatography with Tandem Mass Spectrometry (APGC-MS/MS)
Source: Toxics. 2023 Feb 21;11(3):200. doi: 10.3390/toxics11030200 (PMC10056964; doi:10.3390/toxics11030200)
Supplement: Supplementary file 1 [file toxics-11-00200-s001.zip]

Archive with 1 entries (1 files):
- toxics-2202696-supplementary.pdf
